# Supplementary material for: Next-Generation Antisense Oligonucleotide of TGF-β2 Enhances T Cell-Mediated Anticancer Efficacy of Anti-PD-1 Therapy in a Humanized Mouse Model of Immune-Excluded Melanoma
Source: Cancers (Basel). 2022 Oct 25;14(21):5220. doi: 10.3390/cancers14215220 (PMC9654371; doi:10.3390/cancers14215220)
Supplement: Supplementary file 1 [file cancers-14-05220-s001.zip]

Archive with 1 entries (1 files):
- cancers-1936511-supplementary.pdf
